# Supplementary material for: Nutritional and Hydration Status and Adherence to Dietary Recommendations in Dalmatian Dialysis Patients
Source: Nutrients. 2022 Aug 29;14(17):3553. doi: 10.3390/nu14173553 (PMC9460881; doi:10.3390/nu14173553)
Supplement: Supplementary file 1 [file nutrients-14-03553-s001.zip]

Archive with 1 entries (1 files):
- nutrients-1885615-supplementary.pdf
